# Supplementary material for: White Button Mushroom Extracts Modulate Hepatic Fibrosis Progression, Inflammation, and Oxidative Stress In Vitro and in LDLR-/- Mice
Source: Foods. 2021 Aug 1;10(8):1788. doi: 10.3390/foods10081788 (PMC8392037; doi:10.3390/foods10081788)
Supplement: Supplementary file 1 [file foods-10-01788-s001.zip]

Archive with 1 entries (1 files):
- foods-1210211-supplementary update .pdf
